# Supplementary material for: Mitigating housing market shocks: an agent-based reinforcement learning approach with implications for real-time decision support
Source: J Simul. 2024 Jul 9;18(6):921–39. doi: 10.1080/17477778.2024.2375446 (PMC11649216; doi:10.1080/17477778.2024.2375446)
Supplement: images.zip [file TJSM_A_2375446_SM5549.zip]

Archive with 68 entries (67 files):
- images/
- __MACOSX/._images
- images/LTV80_Interestrate_BASE.eps
- __MACOSX/images/._LTV80_Interestrate_BASE.eps
- images/LTV80_HP-sale_BASE.eps
- __MACOSX/images/._LTV80_HP-sale_BASE.eps
- images/QQHouses_in_negative_equity_Scenario1.jpg
- __MACOSX/images/._QQHouses_in_negative_equity_Scenario1.jpg
- images/LTV100_Interestrate_RL.eps
- __MACOSX/images/._LTV100_Interestrate_RL.eps
- images/LTV80_HP-sale_RL.eps
- __MACOSX/images/._LTV80_HP-sale_RL.eps
- images/table_as_figure_similarities.jpg
- __MACOSX/images/._table_as_figure_similarities.jpg
- images/LTV100_Houses_NEquity_BASE.eps
- __MACOSX/images/._LTV100_Houses_NEquity_BASE.eps
- images/QQHouses_in_negative_equity_Scenario2.jpg
- __MACOSX/images/._QQHouses_in_negative_equity_Scenario2.jpg
- images/.DS_Store
- __MACOSX/images/._.DS_Store
- images/flowchart_agent_behaviours.jpg
- __MACOSX/images/._flowchart_agent_behaviours.jpg
- images/LTV80_HP-Income_BASE.eps
- __MACOSX/images/._LTV80_HP-Income_BASE.eps
- images/LTV100_Houses_NEquity_RL.eps
- __MACOSX/images/._LTV100_Houses_NEquity_RL.eps
- images/MHPIR_Eng_Wls.jpg
- __MACOSX/images/._MHPIR_Eng_Wls.jpg
- images/QQHP_Income_Scenario2.jpg
- __MACOSX/images/._QQHP_Income_Scenario2.jpg
- images/LTV100_HP-Income_RL.eps
- __MACOSX/images/._LTV100_HP-Income_RL.eps
- images/LTV100_Interestrate_BASE.eps
- __MACOSX/images/._LTV100_Interestrate_BASE.eps
- images/QQHP_Income_Scenario1.jpg
- __MACOSX/images/._QQHP_Income_Scenario1.jpg
- images/LTV100_HP-sale_RL.eps
- __MACOSX/images/._LTV100_HP-sale_RL.eps
- images/model.jpg
- __MACOSX/images/._model.jpg
- images/RL_agent_diagram.jpg
- __MACOSX/images/._RL_agent_diagram.jpg
- images/LTV80_Interestrate_RL.eps
- __MACOSX/images/._LTV80_Interestrate_RL.eps
- images/LTV80_Houses_NEquity_RL.eps
- __MACOSX/images/._LTV80_Houses_NEquity_RL.eps
- images/QQTransactions_Scenario1.jpg
- __MACOSX/images/._QQTransactions_Scenario1.jpg
- images/LTV100_HP-sale_BASE.eps
- __MACOSX/images/._LTV100_HP-sale_BASE.eps
- images/QQTransactions_Scenario2.jpg
- __MACOSX/images/._QQTransactions_Scenario2.jpg
- images/QQMortgage_income_Scenario2.jpg
- __MACOSX/images/._QQMortgage_income_Scenario2.jpg
- images/QQMortgage_income_Scenario1.jpg
- __MACOSX/images/._QQMortgage_income_Scenario1.jpg
- images/class diagram.jpg
- __MACOSX/images/._class diagram.jpg
- images/LTV80_HP-Income_RL.eps
- __MACOSX/images/._LTV80_HP-Income_RL.eps
- images/QQMedianHP_forsale_Scenario2.jpg
- __MACOSX/images/._QQMedianHP_forsale_Scenario2.jpg
- images/QQMedianHP_forsale_Scenario1.jpg
- __MACOSX/images/._QQMedianHP_forsale_Scenario1.jpg
- images/LTV80_Houses_NEquity_BASE.eps
- __MACOSX/images/._LTV80_Houses_NEquity_BASE.eps
- images/LTV100_HP-Income_BASE.eps
- __MACOSX/images/._LTV100_HP-Income_BASE.eps
